# Supplementary material for: Comparison of the New-Generation Self-Expanding NAVITOR Transcatheter Heart Valve with Its Predecessor, the PORTICO, in Severe Native Aortic Valve Stenosis
Source: J Clin Med. 2023 Jun 12;12(12):3999. doi: 10.3390/jcm12123999 (PMC10299266; doi:10.3390/jcm12123999)
Supplement: Supplementary file 1 [file jcm-12-03999-s001.zip]

Archive with 1 entries (1 files):
- jcm-2397770-supplementary.pdf
